# Supplementary material for: Depressive symptoms and socioeconomic status among the labor force: Evidence from China’s representative sample
Source: PLoS One. 2022 Aug 22;17(8):e0272199. doi: 10.1371/journal.pone.0272199 (PMC9394851; doi:10.1371/journal.pone.0272199)
Supplement: S2 File — (ZIP) [file pone.0272199.s002.zip]

Archive with 1 entries (1 files):
- CLDS_Supporting_Dataset.dta
